# Supplementary material for: A Photosensitizer-Loaded Polydopamine Nanomedicine Agent for Synergistic Photodynamic and Photothermal Therapy
Source: Molecules. 2023 Aug 4;28(15):5874. doi: 10.3390/molecules28155874 (PMC10420639; doi:10.3390/molecules28155874)
Supplement: Supplementary file 1 [file molecules-28-05874-s001.zip]

Archive with 1 entries (1 files):
- molecules-2505421-supplementary.pdf
